# Supplementary material for: Computational Approach for Probing Redox Potential for Iron-Sulfur Clusters in Photosystem I
Source: Biology (Basel). 2022 Feb 24;11(3):362. doi: 10.3390/biology11030362 (PMC8945787; doi:10.3390/biology11030362)
Supplement: Supplementary file 1 [file biology-11-00362-s001.zip]

Archive with 1 entries (1 files):
- biology-1593025-supplementary.pdf
